# Supplementary material for: ﻿First occurrence of the little-known genus Noteriades (Hymenoptera, Megachilidae) from Vietnam: discovery of a new species and a key to the Southeast Asian fauna
Source: Zookeys. 2022 May 20;1102:191–200. doi: 10.3897/zookeys.1102.82466 (PMC9848788; doi:10.3897/zookeys.1102.82466)
Supplement: XML Treatment for Noteriadina [file zookeys.1102.82466-treatment1.xml]

<!DOCTYPE tp:taxon-treatment
  PUBLIC "-//TaxonX//DTD Taxonomic Treatment Publishing DTD v0 20100105//EN" "tax-treatment-NSO.dtd">
<tp:taxon-treatment xmlns:tp="http://www.plazi.org/taxpub"><tp:treatment-meta><kwd-group><label>Taxon classification</label><kwd>
                <named-content content-type="kingdom">Animalia</named-content>
              </kwd><kwd>
                <named-content content-type="order">Hymenoptera</named-content>
              </kwd><kwd>
                <named-content content-type="family">Megachilidae</named-content>
              </kwd></kwd-group><mixed-citation publication-type="journal"><person-group><name><surname>Tran</surname><given-names>Ngat Thi</given-names></name><name><surname>Engel</surname><given-names>Michael S.</given-names></name><name><surname>Truong</surname><given-names>Lam Xuan</given-names></name><name><surname>Nguyen</surname><given-names>Lien Thi Phuong</given-names></name></person-group><article-title>﻿First occurrence of the little-known genus <italic><tp:taxon-name><tp:taxon-name-part taxon-name-part-type="genus" reg="Noteriades">Noteriades</tp:taxon-name-part></tp:taxon-name></italic> (<tp:taxon-name><tp:taxon-name-part taxon-name-part-type="order">Hymenoptera</tp:taxon-name-part></tp:taxon-name>, <tp:taxon-name><tp:taxon-name-part taxon-name-part-type="family">Megachilidae</tp:taxon-name-part></tp:taxon-name>) from Vietnam: discovery of a new species and a key to the Southeast Asian fauna</article-title><source>Zookeys</source><day>20</day><month>05</month><year>2022</year><volume>1102</volume><fpage>191</fpage><lpage>200</lpage><pub-id pub-id-type="doi">10.3897/zookeys.1102.82466</pub-id></mixed-citation></tp:treatment-meta><tp:nomenclature><label>﻿</label><tp:taxon-name>
              <object-id xmlns:xlink="http://www.w3.org/1999/xlink" content-type="arpha" xlink:type="simple">55D3BAE4-09B7-539F-81EA-0AB46D953077</object-id>
              <tp:taxon-name-part taxon-name-part-type="subtribe">Noteriadina</tp:taxon-name-part>
              <object-id xmlns:xlink="http://www.w3.org/1999/xlink" content-type="zoobank" xlink:type="simple">http://zoobank.org/AA0BBF9D-5715-4ADF-895C-0776BF3C9F24</object-id>
            </tp:taxon-name><tp:taxon-authority>Engel, Tran &amp; Nguyen</tp:taxon-authority><tp:taxon-status xmlns:xlink="http://www.w3.org/1999/xlink" xlink:type="simple">subtrib. nov.</tp:taxon-status></tp:nomenclature><tp:treatment-sec sec-type="type genus" id="SECID0ERJAC"><title>Type genus.</title><p><italic><tp:taxon-name><tp:taxon-name-part taxon-name-part-type="genus" reg="Noteriades">Noteriades</tp:taxon-name-part></tp:taxon-name></italic> Cockerell, 1931.</p></tp:treatment-sec><tp:treatment-sec sec-type="diagnosis" id="SECID0E5JAC"><title>Diagnosis.</title><p>Small to modest-sized (4.5–10.2 mm), non-metallic, hoplitiform bees lacking integumental maculation; mandible of female quadridentate, without differentiated cutting edges, mandible of male bidentate; malar space linear; clypeus slightly projecting over clypeal-labral articulation; clypeus and often supraclypeal area with mediolongitudinal carina; paraocular area with dense appressed pubescence; preoccipital carina complete. Pronotum not enlarged nor surrounding mesoscutum anteriorly; pronotal lobe and omaulus carinate, with defined omaular surface; mesoscutellum flat, carinate posteriorly, overhanging metanotum (scarcely so in <italic><tp:taxon-name><tp:taxon-name-part taxon-name-part-type="genus" reg="Noteriades">N.</tp:taxon-name-part><tp:taxon-name-part taxon-name-part-type="species" reg="pulchripes">pulchripes</tp:taxon-name-part></tp:taxon-name></italic>); propodeum wholly vertical, without basal subhorizontal zone; outer surfaces of pro- and mesotibiae apically with an acute angle and distinct notch anteriorly, therefore appearing bispinose in apical view; arolia present on all legs in both sexes (absent in Megachilina except <italic><tp:taxon-name><tp:taxon-name-part taxon-name-part-type="genus" reg="Matangapis">Matangapis</tp:taxon-name-part></tp:taxon-name></italic> Baker &amp; Engel and <italic><tp:taxon-name><tp:taxon-name-part taxon-name-part-type="genus" reg="Heriadopsis">Heriadopsis</tp:taxon-name-part></tp:taxon-name></italic> Cockerell). Metasomal tergum I carinate dorsally at angle between anterior- and dorsal-facing surfaces; tergum VI of female nearly vertical except for apical flange-like hyaline margin, without preapical carina, tergum VI of male without preapical carina (present in Megachilina); terga V and VI of male strongly curved ventrally (only terga I–IV visible in dorsal view), covering tergum VII and sterna III–VI (no so in Megachilina); sternum I of male produced over its apical margin subapically, forming double carina (not so in Megachilina); volsella distinct, with well-developed digitus and cuspis, with heavily sclerotized denticles resembling those of short-tongued bee families and <italic><tp:taxon-name><tp:taxon-name-part taxon-name-part-type="genus" reg="Pararhophites">Pararhophites</tp:taxon-name-part></tp:taxon-name></italic> Friese. Refer to <xref ref-type="bibr" rid="B6">Gonzalez et al. (2019)</xref> for the supraspecific classification of <tp:taxon-name><tp:taxon-name-part taxon-name-part-type="tribe">Megachilini</tp:taxon-name-part></tp:taxon-name>.</p></tp:treatment-sec><ref-list><ref id="B6"><mixed-citation xmlns:xlink="http://www.w3.org/1999/xlink" xlink:type="simple"><person-group><name name-style="western"><surname>Gonzalez</surname><given-names>VH</given-names></name><name name-style="western"><surname>Gustafson</surname><given-names>GT</given-names></name><name name-style="western"><surname>Engel</surname><given-names>MS</given-names></name></person-group> (<year>2019</year>) <article-title>Morphological phylogeny of <tp:taxon-name><tp:taxon-name-part taxon-name-part-type="tribe">Megachilini</tp:taxon-name-part></tp:taxon-name> and the evolution of leaf-cutter behavior in bees (<tp:taxon-name><tp:taxon-name-part taxon-name-part-type="order">Hymenoptera</tp:taxon-name-part></tp:taxon-name>: <tp:taxon-name><tp:taxon-name-part taxon-name-part-type="family">Megachilidae</tp:taxon-name-part></tp:taxon-name>).</article-title><source>Journal of Melittology</source><volume>85</volume>(<issue>85</issue>): <fpage>1</fpage>–<lpage>123</lpage>. <ext-link xlink:href="10.17161/jom.v0i85.11541" ext-link-type="doi" xlink:type="simple">https://doi.org/10.17161/jom.v0i85.11541</ext-link></mixed-citation></ref></ref-list></tp:taxon-treatment>
