# Supplementary material for: ﻿First occurrence of the little-known genus Noteriades (Hymenoptera, Megachilidae) from Vietnam: discovery of a new species and a key to the Southeast Asian fauna
Source: Zookeys. 2022 May 20;1102:191–200. doi: 10.3897/zookeys.1102.82466 (PMC9848788; doi:10.3897/zookeys.1102.82466)
Supplement: XML Treatment for Noteriades [file zookeys.1102.82466-treatment2.xml]

<!DOCTYPE tp:taxon-treatment
  PUBLIC "-//TaxonX//DTD Taxonomic Treatment Publishing DTD v0 20100105//EN" "tax-treatment-NSO.dtd">
<tp:taxon-treatment xmlns:tp="http://www.plazi.org/taxpub"><tp:treatment-meta><kwd-group><label>Taxon classification</label><kwd>
                <named-content content-type="kingdom">Animalia</named-content>
              </kwd><kwd>
                <named-content content-type="order">Hymenoptera</named-content>
              </kwd><kwd>
                <named-content content-type="family">Megachilidae</named-content>
              </kwd></kwd-group><mixed-citation publication-type="journal"><person-group><name><surname>Tran</surname><given-names>Ngat Thi</given-names></name><name><surname>Engel</surname><given-names>Michael S.</given-names></name><name><surname>Truong</surname><given-names>Lam Xuan</given-names></name><name><surname>Nguyen</surname><given-names>Lien Thi Phuong</given-names></name></person-group><article-title>﻿First occurrence of the little-known genus <italic><tp:taxon-name><tp:taxon-name-part taxon-name-part-type="genus" reg="Noteriades">Noteriades</tp:taxon-name-part></tp:taxon-name></italic> (<tp:taxon-name><tp:taxon-name-part taxon-name-part-type="order">Hymenoptera</tp:taxon-name-part></tp:taxon-name>, <tp:taxon-name><tp:taxon-name-part taxon-name-part-type="family">Megachilidae</tp:taxon-name-part></tp:taxon-name>) from Vietnam: discovery of a new species and a key to the Southeast Asian fauna</article-title><source>Zookeys</source><day>20</day><month>05</month><year>2022</year><volume>1102</volume><fpage>191</fpage><lpage>200</lpage><pub-id pub-id-type="doi">10.3897/zookeys.1102.82466</pub-id></mixed-citation></tp:treatment-meta><tp:nomenclature><label>﻿Genus</label><tp:taxon-name>
              <object-id xmlns:xlink="http://www.w3.org/1999/xlink" content-type="arpha" xlink:type="simple">E8B2897A-63DF-5049-85B4-D03B9CE081EF</object-id>
              <tp:taxon-name-part taxon-name-part-type="genus" reg="Noteriades">Noteriades</tp:taxon-name-part>
            </tp:taxon-name><tp:taxon-authority>Cockerell, 1931</tp:taxon-authority><tp:nomenclature-citation-list><tp:nomenclature-citation><tp:taxon-name><tp:taxon-name-part taxon-name-part-type="genus" reg="Heriades">Heriades</tp:taxon-name-part> (<tp:taxon-name-part taxon-name-part-type="subgenus" reg="Noteriades">Noteriades</tp:taxon-name-part>)</tp:taxon-name><comment>Cockerell, 1931: 332. Type species: <tp:taxon-name><tp:taxon-name-part taxon-name-part-type="genus" reg="Megachile">Megachile</tp:taxon-name-part><tp:taxon-name-part taxon-name-part-type="species" reg="tricarinata">tricarinata</tp:taxon-name-part></tp:taxon-name> Bingham, 1903, by original designation.</comment></tp:nomenclature-citation></tp:nomenclature-citation-list></tp:nomenclature><tp:treatment-sec sec-type="diagnosis" id="SECID0EGNAC"><title>Diagnosis.</title><p>As for the subtribe (<italic>vide supra</italic>).</p></tp:treatment-sec></tp:taxon-treatment>
