# Supplementary material for: ﻿First occurrence of the little-known genus Noteriades (Hymenoptera, Megachilidae) from Vietnam: discovery of a new species and a key to the Southeast Asian fauna
Source: Zookeys. 2022 May 20;1102:191–200. doi: 10.3897/zookeys.1102.82466 (PMC9848788; doi:10.3897/zookeys.1102.82466)
Supplement: XML Treatment for Noteriades hangkia [file zookeys.1102.82466-treatment3.xml]

<!DOCTYPE tp:taxon-treatment
  PUBLIC "-//TaxonX//DTD Taxonomic Treatment Publishing DTD v0 20100105//EN" "tax-treatment-NSO.dtd">
<tp:taxon-treatment xmlns:tp="http://www.plazi.org/taxpub"><tp:treatment-meta><kwd-group><label>Taxon classification</label><kwd>
                <named-content content-type="kingdom">Animalia</named-content>
              </kwd><kwd>
                <named-content content-type="order">Hymenoptera</named-content>
              </kwd><kwd>
                <named-content content-type="family">Megachilidae</named-content>
              </kwd></kwd-group><mixed-citation publication-type="journal"><person-group><name><surname>Tran</surname><given-names>Ngat Thi</given-names></name><name><surname>Engel</surname><given-names>Michael S.</given-names></name><name><surname>Truong</surname><given-names>Lam Xuan</given-names></name><name><surname>Nguyen</surname><given-names>Lien Thi Phuong</given-names></name></person-group><article-title>﻿First occurrence of the little-known genus <italic><tp:taxon-name><tp:taxon-name-part taxon-name-part-type="genus" reg="Noteriades">Noteriades</tp:taxon-name-part></tp:taxon-name></italic> (<tp:taxon-name><tp:taxon-name-part taxon-name-part-type="order">Hymenoptera</tp:taxon-name-part></tp:taxon-name>, <tp:taxon-name><tp:taxon-name-part taxon-name-part-type="family">Megachilidae</tp:taxon-name-part></tp:taxon-name>) from Vietnam: discovery of a new species and a key to the Southeast Asian fauna</article-title><source>Zookeys</source><day>20</day><month>05</month><year>2022</year><volume>1102</volume><fpage>191</fpage><lpage>200</lpage><pub-id pub-id-type="doi">10.3897/zookeys.1102.82466</pub-id></mixed-citation></tp:treatment-meta><tp:nomenclature><label>﻿</label><tp:taxon-name>
              <object-id xmlns:xlink="http://www.w3.org/1999/xlink" content-type="arpha" xlink:type="simple">C2F84703-7924-54E0-8255-1A47C7DA1CB4</object-id>
              <tp:taxon-name-part taxon-name-part-type="genus" reg="Noteriades">Noteriades</tp:taxon-name-part>
              <tp:taxon-name-part taxon-name-part-type="species" reg="hangkia">hangkia</tp:taxon-name-part>
              <object-id xmlns:xlink="http://www.w3.org/1999/xlink" content-type="zoobank" xlink:type="simple">http://zoobank.org/6F3809A1-E0A4-4188-9406-FF430B21F594</object-id>
            </tp:taxon-name><tp:taxon-authority>Tran, Engel &amp; Nguyen</tp:taxon-authority><tp:taxon-status xmlns:xlink="http://www.w3.org/1999/xlink" xlink:type="simple">sp. nov.</tp:taxon-status><xref ref-type="fig" rid="F1">Figs 1–2</xref><xref ref-type="fig" rid="F2">, 3–6</xref></tp:nomenclature><tp:treatment-sec sec-type="type material" id="SECID0EAPAC"><title>Type material.</title><p><bold><italic>Holotype</italic>.</bold> Vietnam: ♀, Hoà Binh, Mai Chàu, Hang Kia, alt. 1200 m, 12.vi.2008 [12 June 2008], Liên Thị Phương Nguyễn, Phong Huy Phạm leg.” [<abbrev xmlns:xlink="http://www.w3.org/1999/xlink" content-type="institution" xlink:title="Institute of Ecology and Biological Resources" id="ABBRID0ELPAC" xlink:type="simple">IEBR</abbrev>].</p><p><bold><italic>Paratypes</italic>.</bold> Vietnam: 1♀, same data as holotype [<named-content xmlns:xlink="http://www.w3.org/1999/xlink" content-type="dwc:institutional_code" xlink:title="SEMC" xlink:href="http://grbio.org/institution/university-kansas-biodiversity-institute" xlink:type="simple">SEMC</named-content>]; 1♀, Tuyên Quang, Hàm Yên, Yên Thuận, Cao Đường, Cham Chu NR, <named-content xmlns:xlink="http://www.w3.org/1999/xlink" content-type="dwc:verbatimCoordinates" xlink:type="simple"><named-content content-type="geo-json" specific-use="{&#34;type&#34;:&#34;Point&#34;,&#34;coordinates&#34;:[103.852611,22.337889]}" id="NCID0EAAAE" xlink:type="simple">22°20'16.4"N, 103°51'09.4"E</named-content></named-content>, alt. 670 m, 16.v.2019 [16 May 2019], Cường Quang Nguyễn, Liên Thị Phương Nguyễn leg.; 2♀♀, Kon Tum, Sa Thầy, Chư Mom Ray NP, <named-content xmlns:xlink="http://www.w3.org/1999/xlink" content-type="dwc:verbatimCoordinates" xlink:type="simple"><named-content content-type="geo-json" specific-use="{&#34;type&#34;:&#34;Point&#34;,&#34;coordinates&#34;:[107.996250,14.790139]}" id="NCID0EIAAE" xlink:type="simple">14°47'24.5"N, 107°59'46.5"E</named-content></named-content>, alt. 729 m, 25.iv.2016 [25 April 2016], Liên Thị Phương Nguyễn, Đắc Đại Nguyễn, Ngát Thị Trần leg.; 6♀♀, Kon Tum, Sa Thầy, Chư Mom Ray NP, Ro Koi RS, <named-content xmlns:xlink="http://www.w3.org/1999/xlink" content-type="dwc:verbatimCoordinates" xlink:type="simple"><named-content content-type="geo-json" specific-use="{&#34;type&#34;:&#34;Point&#34;,&#34;coordinates&#34;:[107.606111,14.456944]}" id="NCID0EQAAE" xlink:type="simple">14°27'25"N, 107°36'22"E</named-content></named-content>, alt. 267 m, 25.iv.2022 [25 April 2022], Liên Thị Phương Nguyễn, Ngát Thị Trần leg. [<abbrev xmlns:xlink="http://www.w3.org/1999/xlink" content-type="institution" xlink:title="Institute of Ecology and Biological Resources" id="ABBRID0EVAAE" xlink:type="simple">IEBR</abbrev>].</p></tp:treatment-sec><tp:treatment-sec sec-type="diagnosis" id="SECID0E1AAE"><title>Diagnosis.</title><p>The female of this species is most similar to that of <italic><tp:taxon-name><tp:taxon-name-part taxon-name-part-type="genus" reg="Noteriades">N.</tp:taxon-name-part><tp:taxon-name-part taxon-name-part-type="species" reg="jenniferae">jenniferae</tp:taxon-name-part></tp:taxon-name></italic> as both have the apical margin of the clypeus crenulate, the mediolongitudinal carina distinctly extends onto the supraclypeal area; and the apical margin of the mesoscutellum is rounded, without apicolateral spines. The new species can be distinguished in the female from latter species by the following characters: F1 shorter than F2 (F1 about as long as F2 in <italic><tp:taxon-name><tp:taxon-name-part taxon-name-part-type="genus" reg="Noteriades">N.</tp:taxon-name-part><tp:taxon-name-part taxon-name-part-type="species" reg="jenniferae">jenniferae</tp:taxon-name-part></tp:taxon-name></italic>); the rim of the antennal torulus mesodorsally extended into a short lamellate tubercle (the rim of the antennal torulus unmodified and not mesodorsally extended in <italic><tp:taxon-name><tp:taxon-name-part taxon-name-part-type="genus" reg="Noteriades">N.</tp:taxon-name-part><tp:taxon-name-part taxon-name-part-type="species" reg="jenniferae">jenniferae</tp:taxon-name-part></tp:taxon-name></italic>); mesosoma approximately as long as broad (mesosoma longer than broad in <italic><tp:taxon-name><tp:taxon-name-part taxon-name-part-type="genus" reg="Noteriades">N.</tp:taxon-name-part><tp:taxon-name-part taxon-name-part-type="species" reg="jenniferae">jenniferae</tp:taxon-name-part></tp:taxon-name></italic>). In addition, the new species differs from both <italic><tp:taxon-name><tp:taxon-name-part taxon-name-part-type="genus" reg="Noteriades">N.</tp:taxon-name-part><tp:taxon-name-part taxon-name-part-type="species" reg="jenniferae">jenniferae</tp:taxon-name-part></tp:taxon-name></italic> and <italic><tp:taxon-name><tp:taxon-name-part taxon-name-part-type="genus" reg="Noteriades">N.</tp:taxon-name-part><tp:taxon-name-part taxon-name-part-type="species" reg="spinosus">spinosus</tp:taxon-name-part></tp:taxon-name></italic> by the generally shiny face and mesoscutum, which is matte in the latter two species.</p></tp:treatment-sec><tp:treatment-sec sec-type="description" id="SECID0ECDAE"><title>Description.</title><p>♀: Body length 8.0–8.5 mm (holotype = 8.5 mm), forewing length 5.5–6.0 mm (holotype = 6.0 mm).</p><p><bold><italic>Structure</italic>.</bold> Head slightly broader than long, approximately 1.1× as broad as long (Fig. <xref ref-type="fig" rid="F2">3</xref>). Compound eyes subparallel, 2.5× as long as broad, about 1.3× genal width. Mandible quadridentate, without differentiated cutting edges. Clypeus slightly convex on basal half, 1.8× as broad as long, apical margin crenulate, mediolongitudinal carina distinct, extending onto supraclypeal area (Fig. <xref ref-type="fig" rid="F2">3</xref>). Supraclypeal area slightly convex. Juxtantennal carina absent. Interantennal distance about 1.6× median ocellar diameter; antennal torulus with rim mesodorsally extended into short lamellate tubercle (Fig. <xref ref-type="fig" rid="F2">4</xref>), scape about 2.6× as long as broad, pedicel approximately 1.5× as long as broad and about 2× F1 in length, F1 broader than long and about 0.75× F2 in length, F3–F9 subequal in length, F10 longest flagellomere, longer than broad. Mesosoma approximately as long as broad (Fig. <xref ref-type="fig" rid="F2">5</xref>); mesoscutum without spine or sharp angle apicolaterally; mesoscutellum apical margin rounded, without apicolateral spines (Fig. <xref ref-type="fig" rid="F2">5</xref>). Forewing prestigma about as long as 1Rs; pterostigma longer than broad (Fig. <xref ref-type="fig" rid="F2">6</xref>), margin inside marginal cell convex; marginal cell apex broadly rounded and minutely appendiculate, offset from anterior wing margin; 1Rs not perfectly aligned with 1M, 1M weakly arched anteriorly, distad 1cu-a by about 2–2.5× vein width, thus forming exceedingly short 2M+Cu; Rs+M faintly sinuate; two submarginal cells (i.e., 1rs-m absent), first submarginal cell broader than second submarginal cell; 1Rs straight, about as long as r-rs; r-rs arising at pterostigmal midlength; 1m-cu strongly distad 1Rs; 2m-cu basad 2rs-m (in some paratypes, 2m-cu confluent with 2rs-m), 2rs-m strongly arched. Pretarsal claws with arolia on all legs. Anterior-facing surface of T1 strongly concave (Fig. <xref ref-type="fig" rid="F1">2</xref>) and dorsally rimmed by strong carina. Pygidial plate absent.</p><p><bold><italic>Sculpturing and texture</italic>.</bold> Integument of head and mesosoma generally shiny. Mandible and labrum irregularly punctate, punctures slightly coarser on mandible basally, outer ridges smooth and shiny. Clypeus with contiguous punctures of unequal sizes, puncture sizes laterally and along base larger than on remainder of surface (Fig. <xref ref-type="fig" rid="F2">3</xref>). Supraclypeal area with contiguous punctures, puncture sizes as on base and sides of clypeus. Frons with contiguous, large, coarse punctures (Fig. <xref ref-type="fig" rid="F2">4</xref>). Punctures on vertex and gena larger and coarser than on frons, punctures largest on gena. Pronotum with dense coarse punctures, punctures smaller than those on mesoscutum. Mesoscutum with largely contiguous, coarse punctures of subequal sizes, punctures of disc more separated, separated by 0.2–0.5× a puncture width, integument between faintly imbricate; tegula imbricate and impunctate; axilla with contiguous coarse punctures, punctures about 0.5× size of those on remainder of mesoscutellum; mesoscutellum with contiguous, large, coarse punctures, punctures much coarser than those on gena, almost appearing areolate (Fig. <xref ref-type="fig" rid="F2">5</xref>). Mesepisternum with large, coarse punctures on upper half, separated by about 0.3–0.5× a puncture width, lower half with smaller, denser punctures, such punctures nearly contiguous (Fig. <xref ref-type="fig" rid="F1">1</xref>). Anterior-facing surface of T1 smooth, shining, impunctate; dorsal-facing surface of T1 and remaining metasomal terga with nearly contiguous, smaller punctures resembling those of frons, except laterally punctures noticeably larger, coarser, and contiguous; S1 with small, sparse punctures; S2–S6 with small, dense punctures, except marginal zones impunctate.</p><fig id="F1" position="float" orientation="portrait"><object-id xmlns:xlink="http://www.w3.org/1999/xlink" content-type="doi" xlink:type="simple">10.3897/zookeys.1102.82466.figures1-2</object-id><object-id xmlns:xlink="http://www.w3.org/1999/xlink" content-type="arpha" xlink:type="simple">F184FA9E-54C5-53B0-8D88-BFEFD3B4BABA</object-id><label>Figures 1, 2.</label><caption><p><italic><tp:taxon-name><tp:taxon-name-part taxon-name-part-type="genus" reg="Noteriades">Noteriades</tp:taxon-name-part><tp:taxon-name-part taxon-name-part-type="species" reg="hangkia">hangkia</tp:taxon-name-part></tp:taxon-name></italic> Tran, Engel &amp; Nguyen, sp. nov., holotype, female <bold>1</bold> habitus in lateral view <bold>2</bold> habitus in dorsal view. Scale bars: 1 mm.</p></caption><graphic xmlns:xlink="http://www.w3.org/1999/xlink" xlink:href="zookeys-1102-191_article-82466__-g001.jpg" position="float" orientation="portrait" xlink:type="simple" id="oo_686769.jpg"><uri content-type="original_file" xlink:type="simple">https://binary.pensoft.net/fig/686769</uri></graphic></fig><fig id="F2" position="float" orientation="portrait"><object-id xmlns:xlink="http://www.w3.org/1999/xlink" content-type="doi" xlink:type="simple">10.3897/zookeys.1102.82466.figures3-6</object-id><object-id xmlns:xlink="http://www.w3.org/1999/xlink" content-type="arpha" xlink:type="simple">715BC83D-CCAD-5986-815E-D56E5343C836</object-id><label>Figures 3–6.</label><caption><p><italic><tp:taxon-name><tp:taxon-name-part taxon-name-part-type="genus" reg="Noteriades">Noteriades</tp:taxon-name-part><tp:taxon-name-part taxon-name-part-type="species" reg="hangkia">hangkia</tp:taxon-name-part></tp:taxon-name></italic> Tran, Engel &amp; Nguyen, sp. nov., holotype, female <bold>3</bold> head in facial view <bold>4</bold> head in anterolateral oblique view showing lamellate extensions from antennal torular rims (red arrows) <bold>5</bold> mesosoma in dorsal view <bold>6</bold> forewing, dorsal view. Scale bars: 1 mm (<bold>3, 5–6</bold>); 0.5 mm (<bold>4</bold>).</p></caption><graphic xmlns:xlink="http://www.w3.org/1999/xlink" xlink:href="zookeys-1102-191_article-82466__-g002.jpg" position="float" orientation="portrait" xlink:type="simple" id="oo_686770.jpg"><uri content-type="original_file" xlink:type="simple">https://binary.pensoft.net/fig/686770</uri></graphic></fig><p><bold><italic>Color</italic>.</bold> Body black except antenna beneath, tegula, tarsi, and metasomal sterna apical margins dark reddish brown. Wings light brown with faint green mixed coppery highlights in ventral view, membrane of marginal cell and apex darker brown than remainder of remigium and lighter in radial and first cubital cells; veins brown to dark brown, prestigma and pterostigma dark brown.</p><p><bold><italic>Pubescence</italic>.</bold> Paraocular area from epistomal sulcus to slightly above antennal toruli with long, dense, plumose, appressed, white setae, some setae tinged yellowish (Fig. <xref ref-type="fig" rid="F1">1</xref>). Apical margin of clypeus with sparse, erect, yellow to tawny yellow setae. Outer surfaces of mandible and labrum with minute, erect, yellow to tawny yellow setae, particularly numerous in grooves of mandible. Dorsal surface of pronotal collar, pronotal lobe, lateral surfaces of coxae with short, minutely branched, yellow to yellow tawny setae, those more dorsally on pronotal lobe off white; metanotum and propodeum with longer, erect, minutely branched, yellow setae. Retrolateral surfaces of tarsi with dense, erect, yellowish setae. Metasomal T1–T4 with apical fasciae composed of yellowish plumose setae, medially interrupted on T1–T2, interruption with weak vibrissae composed of scattered, minute, simple setae on T1 (Fig. <xref ref-type="fig" rid="F1">2</xref>), otherwise discs with scattered short, suberect, yellowish, simple setae, such setae more prominent laterally and progressively longer on T4–T5; S2–S6 with yellowish scopal setae (Fig. <xref ref-type="fig" rid="F1">1</xref>).</p><p>♂: <italic>Latet</italic>.</p></tp:treatment-sec><tp:treatment-sec sec-type="etymology" id="SECID0EEIAE"><title>Etymology.</title><p>The specific epithet is a toponym for the locality at which the holotype was collected, the Hang Kia commune in Hoa Binh Province. The name is treated as a noun in apposition.</p></tp:treatment-sec><tp:treatment-sec sec-type="comments" id="SECID0EJIAE"><title>Comments.</title><p>The discovery of <italic><tp:taxon-name><tp:taxon-name-part taxon-name-part-type="genus" reg="Noteriades">N.</tp:taxon-name-part><tp:taxon-name-part taxon-name-part-type="species" reg="hangkia">hangkia</tp:taxon-name-part></tp:taxon-name></italic> in the northern and central highlands of Vietnam extends the distribution of the genus <italic><tp:taxon-name><tp:taxon-name-part taxon-name-part-type="genus" reg="Noteriades">Noteriades</tp:taxon-name-part></tp:taxon-name></italic> in Southeast Asia (Fig. <xref ref-type="fig" rid="F3">7</xref>). In fact, it is likely that the genus shall be found eventually in Laos, Cambodia, and southernmost China.</p><fig id="F3" position="float" orientation="portrait"><object-id xmlns:xlink="http://www.w3.org/1999/xlink" content-type="doi" xlink:type="simple">10.3897/zookeys.1102.82466.figure7</object-id><object-id xmlns:xlink="http://www.w3.org/1999/xlink" content-type="arpha" xlink:type="simple">2964B144-00EB-5A80-91C7-434BB4E5219F</object-id><label>Figure 7.</label><caption><p>Distribution map of Southeast Asian species of <italic><tp:taxon-name><tp:taxon-name-part taxon-name-part-type="genus" reg="Noteriades">Noteriades</tp:taxon-name-part></tp:taxon-name></italic> Cockerell (<tp:taxon-name><tp:taxon-name-part taxon-name-part-type="subfamily">Megachilinae</tp:taxon-name-part></tp:taxon-name>: <tp:taxon-name><tp:taxon-name-part taxon-name-part-type="tribe">Megachilini</tp:taxon-name-part></tp:taxon-name>: <tp:taxon-name><tp:taxon-name-part taxon-name-part-type="subtribe">Noteriadina</tp:taxon-name-part></tp:taxon-name>).</p></caption><graphic xmlns:xlink="http://www.w3.org/1999/xlink" xlink:href="zookeys-1102-191_article-82466__-g003.jpg" position="float" orientation="portrait" xlink:type="simple" id="oo_686771.jpg"><uri content-type="original_file" xlink:type="simple">https://binary.pensoft.net/fig/686771</uri></graphic></fig></tp:treatment-sec></tp:taxon-treatment>
